# Supplementary material for: Indirect Energy Flows in Niche Model Food Webs: Effects of Size and Connectance
Source: PLoS One. 2015 Oct 5;10(10):e0137829. doi: 10.1371/journal.pone.0137829 (PMC4593635; doi:10.1371/journal.pone.0137829)
Supplement: S1 Source Code — (ZIP) [file pone.0137829.s002.zip]

Archive with 16 entries (16 files):
- components.cpp
- counth.cpp
- dea.cpp
- genBeta.cpp
- genBeta.h
- growth.cpp
- indsort.cpp
- invert_matrix.hpp
- matrixcopy.cpp
- rk4.cpp
- storage_adaptors.hpp
- trophlev.cpp
- unitvec.cpp
- webgen.cpp
- libraries.txt
- batch.cpp
