# Supplementary material for: Indirect Energy Flows in Niche Model Food Webs: Effects of Size and Connectance
Source: PLoS One. 2015 Oct 5;10(10):e0137829. doi: 10.1371/journal.pone.0137829 (PMC4593635; doi:10.1371/journal.pone.0137829)
Supplement: S1 Source Code — (ZIP) [file pone.0137829.s002.zip › components.cpp]

//components.cpp -- Determines the number of components in a digraph. Returns TRUE if this is 1.

#include <boost/numeric/ublas/vector.hpp>
#include <boost/numeric/ublas/matrix.hpp>
#include <boost/numeric/ublas/matrix_proxy.hpp>
#include <limits>
#include <vector>
#include <algorithm>
//#include <iostream> //for test
//#include "storage_adaptors.hpp" //for test
//#include <boost/numeric/ublas/io.hpp> //for test
extern "C" {
#include <gsl/gsl_math.h>
#include <gsl/gsl_matrix.h>
#include <gsl/gsl_eigen.h>
}

const double EPS = std::numeric_limits<double>::epsilon();

using boost::numeric::ublas::matrix;

bool components(const matrix<int> A);
bool eig(const matrix<int> & mat);
bool IsZero(double i);

/* int main() {
	using boost::numeric::ublas::make_matrix_from_pointer;
	matrix<int> testMat1(4,4);
	matrix<int> testMat2(4,4);
	int ar1[4][4] = {0, 1, 1, 1, 1, 0, 0, 1, 1, 0, 0, 1, 1, 1, 1, 0};
	int ar2[4][4] = {0, 1, 0, 0, 1, 0, 0, 0, 0, 0, 0, 1, 0, 0, 1, 0};
	testMat1 = make_matrix_from_pointer(ar1);
	testMat2 = make_matrix_from_pointer(ar2);
	bool comp1, comp2;
	comp1 = components(testMat1);
	comp2 = components(testMat2);
	std::cout << comp1 << " " << comp2 << std::endl;
} */

bool components(const matrix<int> A) {
	using namespace boost::numeric::ublas;
	int n = A.size1();
	matrix<int> adj = static_cast< matrix<bool> > (A + trans(A)); //makes sure we only have zeros and ones
	for (int i=0; i<n; i++) //eliminate self-loops
		adj(i,i) = 0;
	//compute degree of each node
	vector<int> degVec(n);
	for (int i=0; i<n; i++)
		degVec[i] = 0;
	for (int j=0; j<n; j++) {
		matrix_row< matrix<int> > adjrow(adj, j); // choose the j'th row of adj
		degVec = degVec + adjrow;
	}
	matrix<int> degMat = zero_matrix<int>(n,n);
	for (int i=0; i<n; i++)
		degMat(i, i) = degVec[i];
	//compute Laplacian
	matrix<int> lap = degMat - adj;
	//Is exactly one of the eigenvalues of lap equal to zero?
	return eig(lap);
}

bool eig(const matrix<int> & mat) {
	int n = mat.size1();
	//Initialize GSL matrix to mat
	gsl_matrix * m = gsl_matrix_alloc(n,n);
	for (int i=0; i<n; i++) {
		for (int j=0; j<n; j++)
			gsl_matrix_set(m, i, j, mat(i,j));
	
	}
	//Allocate workspace for finding eigenvalues (no eigenvectors)
	gsl_vector * eval = gsl_vector_alloc(n);
     gsl_eigen_symm_workspace * w = gsl_eigen_symm_alloc(n);
	//Compute eigenvalues
	gsl_eigen_symm(m, eval, w);
	//Free memory
	gsl_eigen_symm_free(w);
	gsl_matrix_free(m);

	std::vector<double> eig(n);
	for (int i=0; i<n; i++)
		eig[i] = gsl_vector_get(eval, i);
	gsl_vector_free(eval); //Free eval memory
	int eigZeroCt = std::count_if(eig.begin(), eig.end(), IsZero);
	if (eigZeroCt == 1)
		return true;
	else
		return false;
}

bool IsZero(double i) {
	return (abs(i) < EPS); 
}
