# Supplementary material for: Indirect Energy Flows in Niche Model Food Webs: Effects of Size and Connectance
Source: PLoS One. 2015 Oct 5;10(10):e0137829. doi: 10.1371/journal.pone.0137829 (PMC4593635; doi:10.1371/journal.pone.0137829)
Supplement: S1 Source Code — (ZIP) [file pone.0137829.s002.zip › counth.cpp]

//counth.cpp

#include <iostream>

int main() {
	using namespace std;
	cout << 1/0.1 << endl;
	cout << 1/0.01 << endl;
	cout << 1/0.001 << endl;
	cout << 1/0.0001 << endl;
	return 0;
}
