# Supplementary material for: Indirect Energy Flows in Niche Model Food Webs: Effects of Size and Connectance
Source: PLoS One. 2015 Oct 5;10(10):e0137829. doi: 10.1371/journal.pone.0137829 (PMC4593635; doi:10.1371/journal.pone.0137829)
Supplement: S1 Source Code — (ZIP) [file pone.0137829.s002.zip › dea.cpp]

//dea.cpp -- The fundamental DEA algorithm

#include <boost/numeric/ublas/matrix.hpp>
#include <boost/numeric/ublas/operation.hpp>
//#include <boost/numeric/ublas/io.hpp> //for test
//#include "storage_adaptors.hpp" //for test

using boost::numeric::ublas::matrix;

void dea(const matrix<double>[], int, int, matrix<double>[]);
matrix<double> indflow(const matrix<double> & Ndea, const matrix<double> & Gdea);

/*int main() {
	using boost::numeric::ublas::make_matrix_from_pointer;
	matrix<double> Garr[4];
	matrix<double> Narr[2];
	double G1[3][3] = {0, 0, 0, 0.33333, 0, 0, 0.66667, 1, 0};
	double G2[3][3] = {0, 0, 0, 0.6, 0, 0, 0.4, 1, 0};
	double G3[3][3] = {0, 0, 0, 0.55, 0, 0, 0.45, 1, 0};
	double G4[3][3] = {0, 0, 0, 0.5, 0, 0, 0.5, 1, 0};
	Garr[0] = make_matrix_from_pointer(G1);
	Garr[1] = make_matrix_from_pointer(G2);
	Garr[2] = make_matrix_from_pointer(G3);
	Garr[3] = make_matrix_from_pointer(G4);
	dea(Garr, 2, 4, Narr);
	std::cout << Narr[0] << std::endl;
	matrix<double> ratio = indflow(Narr[0], Garr[0]);
	std::cout << ratio << std::endl;
	return 0;	
}*/

//The fundamental DEA algorithm
//Takes array of G matrices, window size, array length and empty array for N_DEA matrices as input 
void dea(const matrix<double> Garr[], int win, int arrLen, matrix<double> Narr[]) {
	using namespace boost::numeric::ublas;
	int matSize = Garr[0].size1();
	for (int i = 0; i < arrLen - win; i++) {
		matrix<double> Gprod = identity_matrix<double>(matSize);
		Narr[i] = identity_matrix<double>(matSize);
		//the core loop
		for (int j = 0; j < win; j++) {
			Gprod = prod(Gprod, Garr[i+j]);
			Narr[i] += Gprod;
		}
	}
}

//computes indirect flow fraction
matrix<double> indflow(const matrix<double> & Ndea, const matrix<double> & Gdea) {
	using namespace boost::numeric::ublas;
	int matSize = Ndea.size1();
	matrix<double> iflow = Ndea - Gdea - identity_matrix<double>(matSize); //Ind = N-G-I
	matrix<double> frac = zero_matrix<double>(matSize, matSize); //inialize indirect flow fraction matrix
	//perform division for nonzero, off-diagonal elements
	for (int i=0; i<matSize; i++) {
		for (int j=0; j<matSize; j++) {
			if (i != j && Ndea(i,j) != 0)  //avoid division by zero
					frac(i, j) = iflow(i, j) / Ndea(i, j);
		}
	}
	return frac;
}
