# Supplementary material for: Indirect Energy Flows in Niche Model Food Webs: Effects of Size and Connectance
Source: PLoS One. 2015 Oct 5;10(10):e0137829. doi: 10.1371/journal.pone.0137829 (PMC4593635; doi:10.1371/journal.pone.0137829)
Supplement: S1 Source Code — (ZIP) [file pone.0137829.s002.zip › genBeta.cpp]

#include <math.h>
#include <stdlib.h>
#include <assert.h>
#include <float.h>	/* for FLT_MAX and FLT_MIN*/
#include "genBeta.h"

// modified to function as an include file in my random number generator class

/*
 *  gen_beta.c	generating beta-distributed random numbers
 *  Copyright (C) 2000	Kevin Karplus
 *
 *  This library is free software; you can redistribute it and/or
 *  modify it under the terms of the GNU Lesser General Public
 *  License as published by the Free Software Foundation; 
 *  version 2.1 of the License.
 *
 *  This library is distributed in the hope that it will be useful,
 *  but WITHOUT ANY WARRANTY; without even the implied warranty of
 *  MERCHANTABILITY or FITNESS FOR A PARTICULAR PURPOSE.  See the GNU
 *  Lesser General Public License for more details.
 *
 *  See http://www.gnu.org/copyleft/lesser.html for the license details,
 *  or write to the Free Software Foundation, Inc., 59 Temple Place, Suite
 *  330, Boston, MA 02111-1307 USA
 */

/* This code was written by Kevin Karplus  2-6 Nov 2000
 *
 * Some inspiration was taken from genbet in ranlib.c, which was
 * written by Barry Brown and James Lovato. 
 * Their code was full of completely unnecessary goto statements,
 * since it was generated by a Fortran-to-c conversion.
 * They also did not provide for generating interleaved streams from
 * multiple beta distributions, and one of their cases did not seem to
 * work correctly after cleaning up the code.
 * After failing to fix their code, I started over from scratch.
 *
 * The current version uses 3 different beta generators, based on the
 * parameter values.
 * This choice of generators was based in part on the information in
 * Dagpunar's book "Principles of Random Variate Generation",
 * and partly on Chapter 21 of the documentation for the Numerical
 * Analysis Group's software: routine nag_rand_beta.
 * www.nag.com/numeric/fbfn/fn/Ctwentyone/Ctwentyone_txt.html
 *
 * I could not get any of the implementations of Cheng's Algorithm BC to
 * produce the right moments, so I stopped using it, and used Atkinson's
 * switching method for 0.5<= max_ab < 1 instead.  The bugs were
 * probably in my translation of the method, not in the method itself,
 * as I was working exclusively from secondary sources.
 * 
 * The implementations finally chosen were selected more for
 * robustness than absolute efficiency:
 *	1 < min_ab , using Cheng's algortihm BB
 *	min_ab <= 1 <= max_ab, using Atkinson's switching algorithm
 * 	max_ab < 0.5,  using Joehnk's algorithm
 *	0.5<= max_ab < 1, using Atkinson's switching algorithm
 */

/* pick which underlying uniform random number generator to use. */
#define DRAND() (Unif())

static gen_beta_param gen;

/* Initialize the variables of the already allocated generator in gen .
 * This must be called before gen can be used.
 */
void Random::betaInit(double a, double b)
{
    double t;
    
    assert (a>0 && b >0);
    gen.a = a;	gen.b=b;
    
    if (a< b) 	{gen.min_ab=a; gen.max_ab=b;}
    else	{gen.min_ab=b; gen.max_ab=a;}
    gen.sum_ab = a+b;
    
    if (gen.max_ab < 0.5)
    {    /* use Joehnk's algorithm, no precomputation */
    	/* BUG fix by Vladimir Valenta, vladimir.valenta@bankofamerica.com
	 * 28 April 2003 (the test had been incorrectly <=0.5)
	 */
    }
    else if (gen.min_ab>1.0)
    {    /* use Cheng's Algorithm BB */
        gen.param[0] = sqrt((gen.sum_ab-2.0)/(2.0*a*b-gen.sum_ab));
	gen.param[1] = gen.min_ab+1.0/gen.param[0];
    }
    else if (gen.max_ab > 1.0)
    {   /* use Atkinson's switching algorithm 
    	 * p=min_ab, q=max_ab
	 * t stored as param[0], r as param[1]
	 */
	t = (1-gen.min_ab)/(1+gen.max_ab - gen.min_ab);
	gen.param[0] = t;
	gen.param[1] = gen.max_ab * t /
		( gen.max_ab * t +
		    gen.min_ab*pow(1-gen.param[0], gen.max_ab));
    }
    else
    {   /* use Atkinson's switching algorithm 0.5 <= max_ab <= 1.0
     	 * p=min_ab, q=max_ab
	 * 
	 */
    	if (gen.min_ab == 1.0)
	{    gen.param[0] = gen.param[1] = 0.5;
	}
	else
	{   t = 1/(1+sqrt(gen.max_ab*(1-gen.max_ab)/ (gen.min_ab*(1-gen.min_ab))));
	    gen.param[0] = t ;
	    gen.param[1] = gen.max_ab * t 
	    		/ (gen.max_ab * t + gen.min_ab * (1-t));
	}


    }
}

/* define a safe version of a*exp(v), with "infinity" as FLT_MAX
 * (approx 3.40282347e+38f)
 */
#define aexp(a,v)	(v> 88.7? FLT_MAX: a*exp(v))

/* define a return function, taking into account the pseudosymmetry of the
 * Beta distribution
 */
#define ret(a,mina, b,w)	((a==mina)? w/(b+w) : b/(b+w))

/*   Generate one number from the distribution specified by gen.
     Returns a single random deviate from the beta distribution with
     parameters A and B.  The density of the beta is
               x^(a-1) * (1-x)^(b-1) / B(a,b) for 0 < x < 1
       
                              Method
     R. C. H. Cheng
     Generating Beta Variates with Nonintegral Shape Parameters
     Communications of the ACM, 21:317-322  (1978)
     (Algorithms BB and BC)
     
     Atkinson, A. C. 
     A family of switching algorithms for the computer generation of
     beta random variables.
     Biometrika 66:141-145. (1979)
     
     Joehnk, M.D.
     Erzeugung von Betaverteilten und Param[1]verteilten Zufallszahlen.
     Metrika, 8:5-15. (1964)
     
     Cited in 
     Dagpunar, John.
     Principles of Random Variate Generation.
     Oxford University Press, 1988.
*/

double Random::beta(void)
{

   /* The following temporaries are recomputed on each iteration,
    * or restored from gen.param array.
    */
   double c,r,s,t,u1,u2,v,w,z,lambda;
   double logv, logw, log_sum;
    
   double a = gen.a;
   double b = gen.b;
   double min_ab = gen.min_ab;
   double max_ab = gen.max_ab;
   double sum_ab = gen.sum_ab;
    
    
    
   if (max_ab<0.5)
   {   /* Use Joehnk's algorithm. 
         * Use logv and logw, rather than v and w, to avoid
	 * floating-point underflow with very small a or b values.
	 */
	do 
	{
		u1 = DRAND();
	   u2 = DRAND();
	   logv = log(u1)/a;
	   logw = log(u2)/b;
	   log_sum = logv>logw? 
	      logv + log(1+ exp(logw-logv))
		:  logw + log(1+ exp(logv-logw));
	} while (log_sum>0.0);
	assert(logv<=log_sum);
	return exp(logv - log_sum);
   }
    
   if (min_ab > 1.0)
   {    /* use Algorithm BB */
   	lambda = gen.param[0];
		c = gen.param[1];
		do 
		{
			u1 = DRAND();
		   u2 = DRAND();
			v = lambda*log(u1/(1.0-u1));
			w = aexp(min_ab,v);
			z = u1*u1*u2;
			r = c*v-1.38629436112;
			s = min_ab+r-w;
			if(s+2.609438 >= 5.0*z) break;
			t = log(z);
		} while ( /* s<=t && */r+sum_ab*log(sum_ab/(max_ab+w)) < t);
    	return ret(a,min_ab, max_ab, w); 
   }
    
   if (max_ab>= 1.0)
   {   /* use Atkinson's switching method, as
		  * described in Dagpunar's book
		  * p=min_ab, q=max_ab
	     * t stored as gen.param[0], r as gen.param[1]
	     */
		t = gen.param[0];
		r = gen.param[1]; 
		for(;;) 
		{   
			u1 = DRAND();
         u2 = DRAND(); 
			if (u1 < r)
			{
				w = t*pow(u1/r, 1/min_ab);
				if (log(u2) < (max_ab -1)*log(1-w)) break;
			}
			else
			{
				w = 1- (1-t)*pow((1-u1)/(1-r), 1/max_ab);
	    		if (log(u2) < (min_ab -1) * log(w/t)) break;
			}
		} 
		return (a==min_ab)? w : 1-w;
   }
   else
   {	/* use Atkinson's Algorithm
	    */
		t = gen.param[0];
		r = gen.param[1];
		for(;;)
		{
		   u1 = DRAND();
			u2 = DRAND();
			if (u1 < r)
			{   w = t*pow(u1/r, 1/min_ab);
				if (log(u2) < (max_ab -1)*log((1-w)/(1-t))) break;
			}
			else
			{   w = 1- (1-t)*pow((1-u1)/(1-r), 1/max_ab);
	    		if (log(u2) < (min_ab -1) * log(w/t)) break;
			}
		} 
		return (a==min_ab)? w : 1-w;
   }
}
