# Supplementary material for: Indirect Energy Flows in Niche Model Food Webs: Effects of Size and Connectance
Source: PLoS One. 2015 Oct 5;10(10):e0137829. doi: 10.1371/journal.pone.0137829 (PMC4593635; doi:10.1371/journal.pone.0137829)
Supplement: S1 Source Code — (ZIP) [file pone.0137829.s002.zip › genBeta.h]

/*
 *  gen_beta.h	generating beta-distributed random numbers
 *  Copyright (C) 2000	Kevin Karplus
 *
 *  This library is free software; you can redistribute it and/or
 *  modify it under the terms of the GNU Lesser General Public
 *  License as published by the Free Software Foundation; 
 *  version 2.1 of the License.
 *
 *  This library is distributed in the hope that it will be useful,
 *  but WITHOUT ANY WARRANTY; without even the implied warranty of
 *  MERCHANTABILITY or FITNESS FOR A PARTICULAR PURPOSE.  See the GNU
 *  Lesser General Public License for more details.
 *
 *  See http://www.gnu.org/copyleft/lesser.html for the license details,
 *  or write to the Free Software Foundation, Inc., 59 Temple Place, Suite
 *  330, Boston, MA 02111-1307 USA
 */
/* This is a header file for a random number generator
 * that generates numbers according to a Beta(aa,bb) distribution.
 *
 * Kevin Karplus 3 November 2000
 * 
 * The functions here are made to look as much like a C++ class as
 * is possible in ANSI C.
 */

#ifndef GENBETAH
#define GENBETAH 1


typedef struct _gen_beta_param
{   
	double a,b;	  /* the parameters of the beta distribution */
				     /* The remaining fields are precomputed values that can
						* save some computation when many numbers are drawn from the
						* same distribution.
						*/
	double min_ab, max_ab;  /* min(a,b) and max(a,b) */
  	double sum_ab;		/* a+b */
	double param[3];	/* various precomputed parameters, different for each generation method */
} gen_beta_param;

/* Initialize the variables of the already allocated generator in gen .
 * This must be called before gen can be used.
 */
void gen_beta_initialize(gen_beta_param *gen, double a, double b);

/* Generate one number from the distribution specified by gen */
double gen_beta(const gen_beta_param *gen);


#endif
