# Supplementary material for: Indirect Energy Flows in Niche Model Food Webs: Effects of Size and Connectance
Source: PLoS One. 2015 Oct 5;10(10):e0137829. doi: 10.1371/journal.pone.0137829 (PMC4593635; doi:10.1371/journal.pone.0137829)
Supplement: S1 Source Code — (ZIP) [file pone.0137829.s002.zip › growth.cpp]

//growth.cpp
#include <boost/numeric/ublas/vector.hpp>
#include <boost/numeric/ublas/matrix.hpp>
#include <boost/numeric/ublas/matrix_proxy.hpp>
#include <boost/numeric/ublas/operation.hpp>
#include <cmath>
#include <stdexcept>
#include <limits>
#include <vector>
//#include <boost/numeric/ublas/io.hpp> //for test

using boost::numeric::ublas::matrix;
using boost::numeric::ublas::vector;

const double minExp = std::numeric_limits<double>::min_exponent10;
//Dynamic parameters
const double rBasal = 1;  //set basal r = 1
const double K = 1;  //K = 1 for all species
const double max_assim = 8;  //= (f_J*a_J)/a_T : assimilation efficiency normalized by prey metabolic rate
const double effic = .85;  //(row eats col)
const double efficBasal = .45;  //set  assimilation of basal (Will.)
const double Bsd = .5;  //half-saturation density
const double q = 1;  //reward sensitivity

void growth(const vector<double> & Bin, vector<double> & out, const matrix<int> & nicheweb, const vector<double> & trophic, const matrix<double> & metabLoss, const matrix<double> & max_assimMat, const matrix<double> & efficMat, const matrix<double> & ones, const matrix<double> & onesMat);
void growth(const vector<double> & Bin, vector<double> & out, std::vector< matrix<double> > & F, const matrix<int> & nicheweb, const vector<double> & trophic, const matrix<double> & metabLoss, const matrix<double> & efficMat, const matrix<double> & max_assimMat, const matrix<double> & ones, const matrix<double> & onesMat);

//doesn't save flow matrix
void growth(const vector<double> & Bin, vector<double> & out, const matrix<int> & nicheweb, const vector<double> & trophic, const matrix<double> & metabLoss, const matrix<double> & max_assimMat, const matrix<double> & efficMat, const matrix<double> & ones, const matrix<double> & onesMat) {
	using namespace boost::numeric::ublas;
	using std::log10;
	using std::underflow_error;
	using std::cout;
	using std::endl;
	int N_s = nicheweb.size1();

	matrix<double> B(N_s, 1);
	for (int i=0; i<N_s; i++) 
		B(i, 0) = Bin[i];
	matrix<double> B1mx(N_s, N_s);
	axpy_prod(B, ones, B1mx, true);  //B in columns
	matrix<double> B2mx = trans(B1mx);  //B in rows 

	//Functional Response Matrix--------------------
	//F(i,j) = Fn Response of i eating j 
	matrix<double> Bpow(N_s, 1); 
	for (int i=0; i<N_s; i++) {
		//if ( log10( B(i,0) )*(1+q) < minExp)
		//	throw std::underflow_error("Bpow");
		Bpow(i,0) = std::pow(B(i,0), 1+q);
	}
	matrix<double> Ftop(N_s, N_s);
	axpy_prod(trans(ones), trans(Bpow), Ftop, true);
	matrix<double> inter(N_s, N_s);
	axpy_prod(Bpow, ones, inter, true);
	matrix<double> first(N_s, N_s);
	axpy_prod(nicheweb, inter, first, true);
	matrix<double> B1niche(N_s, N_s);
	noalias(B1niche) = element_prod(B1mx, nicheweb);
	matrix<double> inner(N_s, N_s);
	axpy_prod(zero_matrix<double>(N_s, N_s), B1niche, inner, true);
	matrix<double> second(N_s, N_s);
	noalias(second) = (onesMat + element_prod(inner, nicheweb))*std::pow(Bsd, 1+q);
	matrix<double> Fbot(N_s, N_s);
	noalias(Fbot) = first + second;
	/*for (int i=0; i<N_s; i++) {
		for (int j=0; j<N_s; j++) {
			if ( (Ftop(i,j) != 0) && (Fbot(i,j) != 0) && (log10(Ftop(i,j)) - log10(Fbot(i,j)) < minExp)) {
				throw std::underflow_error("Fbot");
			}
		}
	}*/
	matrix<double> FnResponseMx(N_s, N_s);
	noalias(FnResponseMx) = element_div(Ftop, Fbot);
	//-----------------------------------------------

	//Set equations-------------------------
	matrix<double> GPP = zero_matrix<double>(N_s, 1); 
	double int_growth;
	for (int i=0; i<N_s; i++) {
		if (trophic[i] == 1)
			int_growth = rBasal;
		else
			int_growth = 0;
		GPP(i,0) = int_growth*(1 - (B(i,0)/K));  //Gross primary production
	} 
	//cout << "GPP = " << GPP << endl;
	//This is to prevent a divide by 0 when B_i= 0.---------
	for (int i=0; i<N_s; i++) {
		for (int j=0; j<N_s; j++) {
			if (B2mx(i,j) == 0)
				B2mx(i,j) = -1; //just a stand-in for 0
		}	
	}	
	
	//gain from consumption
	matrix<double> basic(N_s, N_s);
	noalias(basic) = element_prod(max_assimMat, element_prod(nicheweb, FnResponseMx));
	matrix<double> basicTot = zero_matrix<double>(N_s, 1);
	for (int i=0; i<N_s; i++) {  //add up rows of basic -- like sum(basic, 2)
		for (int j=0; j<N_s; j++)
			basicTot(i,0) += basic(i,j);
	}
	matrix<double> gain(N_s, 1);
	noalias(gain) = element_prod(metabLoss, basicTot);

	//loss from being consumed
	matrix<double> metaMat(N_s, N_s);
	noalias(metaMat) = prod(metabLoss, ones);
	/*for (int i=0; i<N_s; i++) {
		for (int j=0; j<N_s; j++) {
			if ( (B2mx(i,j) != 0) && (log10(B2mx(i,j)) < minExp+1) )
				throw std::underflow_error("Beffic");
			else if ( (B1mx(i,j) != 0 && B2mx(i,j) != 0 && log10(B1mx(i,j)) - log10(B2mx(i,j)) < minExp+1) )
				throw std::underflow_error("Beffic");
		}
	}*/
	matrix<double> Beffic(N_s, N_s);
	noalias(Beffic) = element_div(B1mx, element_prod(B2mx, trans(efficMat)));
	matrix<double> lossMat(N_s, N_s);
	noalias(lossMat) = element_prod(element_prod(metaMat, basic), Beffic);
	matrix<double> loss = zero_matrix<double>(N_s, 1);
	for (int j=0; j<N_s; j++) {  //add up columns of loss -- like sum(loss, 1)
		for (int i=0; i<N_s; i++)
			loss(j,0) += lossMat(i,j);
	}
	for (int i=0; i<N_s; i++) {
		for (int j=0; j<N_s; j++) {
			if (B2mx(i,j) == -1)
				loss(j,0) = 0;
		}
	}

	//compute growth vector for ODE solver
	matrix<double> NRG(N_s, 1);
	noalias(NRG) = gain - loss;
	matrix<double> growth(N_s, 1);
	noalias(growth) = GPP - metabLoss + NRG;
	matrix<double> growthTot(N_s, 1);
	noalias(growthTot) = element_prod(growth, B);
	out = matrix_column< matrix<double> >(growthTot, 0);
}

//Saves flow matrix
void growth(const vector<double> & Bin, vector<double> & out, std::vector< matrix<double> > & F, const matrix<int> & nicheweb, const vector<double> & trophic, const matrix<double> & metabLoss, const matrix<double> & max_assimMat, const matrix<double> & efficMat, const matrix<double> & ones, const matrix<double> & onesMat) {
	using namespace boost::numeric::ublas;
	using std::log10;
	using std::underflow_error;
	using std::cout;
	using std::endl;
	int N_s = nicheweb.size1();

	matrix<double> B(N_s, 1);
	for (int i=0; i<N_s; i++) 
		B(i, 0) = Bin[i];
	matrix<double> B1mx(N_s, N_s);
	axpy_prod(B, ones, B1mx, true);  //B in columns
	matrix<double> B2mx = trans(B1mx);  //B in rows 

	//Functional Response Matrix--------------------
	//F(i,j) = Fn Response of i eating j 
	matrix<double> Bpow(N_s, 1); 
	for (int i=0; i<N_s; i++) {
		//if ( log10( B(i,0) )*(1+q) < minExp)
		//	throw std::underflow_error("Bpow");
		Bpow(i,0) = std::pow(B(i,0), 1+q);
	}
	matrix<double> Ftop(N_s, N_s);
	axpy_prod(trans(ones), trans(Bpow), Ftop, true);
	matrix<double> inter(N_s, N_s);
	axpy_prod(Bpow, ones, inter, true);
	matrix<double> first(N_s, N_s);
	axpy_prod(nicheweb, inter, first, true);
	matrix<double> B1niche(N_s, N_s);
	noalias(B1niche) = element_prod(B1mx, nicheweb);
	matrix<double> inner(N_s, N_s);
	axpy_prod(zero_matrix<double>(N_s, N_s), B1niche, inner, true);
	matrix<double> second(N_s, N_s);
	noalias(second) = (onesMat + element_prod(inner, nicheweb))*std::pow(Bsd, 1+q);
	matrix<double> Fbot(N_s, N_s);
	noalias(Fbot) = first + second;
	/*for (int i=0; i<N_s; i++) {
		for (int j=0; j<N_s; j++) {
			if ( (Ftop(i,j) != 0) && (Fbot(i,j) != 0) && (log10(Ftop(i,j)) - log10(Fbot(i,j)) < minExp)) {
				throw std::underflow_error("Fbot");
			}
		}
	}*/
	matrix<double> FnResponseMx(N_s, N_s);
	noalias(FnResponseMx) = element_div(Ftop, Fbot);

	//-----------------------------------------------

	//Set equations-------------------------
	matrix<double> GPP = zero_matrix<double>(N_s, 1); 
	double int_growth;
	for (int i=0; i<N_s; i++) {
		if (trophic[i] == 1)
			int_growth = rBasal;
		else
			int_growth = 0;
		GPP(i,0) = int_growth*(1 - (B(i,0)/K));  //Gross primary production
	} 
	//This is to prevent a divide by 0 when B_i= 0.---------
	for (int i=0; i<N_s; i++) {
		for (int j=0; j<N_s; j++) {
			if (B2mx(i,j) == 0)
				B2mx(i,j) = -1; //just a stand-in for 0
		}	
	}	
	
	//gain from consumption
	matrix<double> basic(N_s, N_s);
	noalias(basic) = element_prod(max_assimMat, element_prod(nicheweb, FnResponseMx));
	matrix<double> basicTot = zero_matrix<double>(N_s, 1);
	for (int i=0; i<N_s; i++) {  //add up rows of basic -- like sum(basic, 2)
		for (int j=0; j<N_s; j++)
			basicTot(i,0) += basic(i,j);
	}
	matrix<double> gain(N_s, 1);
	noalias(gain) = element_prod(metabLoss, basicTot);

	//loss from being consumed
	matrix<double> metaMat(N_s, N_s);
	noalias(metaMat) = prod(metabLoss, ones);
	/*for (int i=0; i<N_s; i++) {
		for (int j=0; j<N_s; j++) {
			if ( (B2mx(i,j) != 0) && (log10(B2mx(i,j)) < minExp+1) )
				throw std::underflow_error("Beffic");
			else if ( (B1mx(i,j) != 0 && B2mx(i,j) != 0 && log10(B1mx(i,j)) - log10(B2mx(i,j)) < minExp+1) )
				throw std::underflow_error("Beffic");
		}
	}*/
	matrix<double> Beffic(N_s, N_s);
	noalias(Beffic) = element_div(B1mx, element_prod(B2mx, trans(efficMat)));
	matrix<double> lossMat(N_s, N_s);
	noalias(lossMat) = element_prod(element_prod(metaMat, basic), Beffic);
	matrix<double> loss = zero_matrix<double>(N_s, 1);
	for (int j=0; j<N_s; j++) {  //add up columns of loss -- like sum(loss, 1)
		for (int i=0; i<N_s; i++)
			loss(j,0) += lossMat(i,j);
	}
	for (int i=0; i<N_s; i++) {
		for (int j=0; j<N_s; j++) {
			if (B2mx(i,j) == -1)
				loss(j,0) = 0;
		}
	}

	//compute throughflow (Tout)
	matrix<double> Tout = -1*element_prod((loss + metabLoss), B);

	//compute flow matrix
	matrix<double> flow = element_prod(metaMat, basic);
	for (int i=0; i<N_s; i++)  //place negative throughflow 
		flow(i,i) = Tout(i,0);
	F.push_back(flow);

	//compute growth vector for ODE solver
	matrix<double> NRG(N_s, 1);
	noalias(NRG) = gain - loss;
	matrix<double> growth(N_s, 1);
	noalias(growth) = GPP - metabLoss + NRG;
	matrix<double> growthTot(N_s, 1);
	noalias(growthTot) = element_prod(growth, B);
	out = matrix_column< matrix<double> >(growthTot, 0);
}
