# Supplementary material for: Indirect Energy Flows in Niche Model Food Webs: Effects of Size and Connectance
Source: PLoS One. 2015 Oct 5;10(10):e0137829. doi: 10.1371/journal.pone.0137829 (PMC4593635; doi:10.1371/journal.pone.0137829)
Supplement: S1 Source Code — (ZIP) [file pone.0137829.s002.zip › indsort.cpp]

//indsort.cpp -- Puts elements of a vector into correspondence with elements of an index vector.
//Vector initialization in main() requires compilation with -std=c++0x. 

#include <vector>
#include <algorithm>
#include <iostream> //for test

using std::vector;

template <typename T>
vector<T> indsort(const vector<int> & indVec, vector<T> & input);

template <typename T>
vector<int> indcreate(const vector<T> & input);

/* int main() {
	vector<int> count {0, 2, 1, 4, 3};
	vector<int> subject {7, 6, 5, 8, 9};
	vector<int> sorted = indsort(count, subject);
	for (int i=0; i<sorted.size(); i++)
		std::cout << sorted[i] << " ";
	std::cout << std::endl;
	vector<int> tens {50, 70, 60, 90, 80};
	vector<int> index = indcreate(tens);
	for (int i=0; i<index.size(); i++)
		std::cout << index[i] << " ";
	std::cout << std::endl;
} */

//Puts elements of a vector into correspondence with elements of an index vector
template <typename T>
vector<T> indsort(const vector<int> & indVec, vector<T> & input) {
	int n = input.size();
	vector<T> output(n);
	for (int i=0; i<n; i++) {
		int j = indVec[i];
		output[i] = input[j];
	}
	return output;
}

//Creates index vector
template <typename T>
vector<int> indcreate(const vector<T> & input) {
	int n = input.size();
	vector<int> output(n);
	vector<T> inCopy(n);
	std::copy(input.begin(), input.end(), inCopy.begin());
	int minDist;
	int max = *std::max_element(input.begin(), input.end());
	for (int i=0; i<n; i++) {
		minDist = std::min_element(inCopy.begin(), inCopy.end()) - inCopy.begin();
		output[i] = minDist;
		inCopy[minDist] = max + 1;		
	}
	return output;
}
