# Supplementary material for: Indirect Energy Flows in Niche Model Food Webs: Effects of Size and Connectance
Source: PLoS One. 2015 Oct 5;10(10):e0137829. doi: 10.1371/journal.pone.0137829 (PMC4593635; doi:10.1371/journal.pone.0137829)
Supplement: S1 Source Code — (ZIP) [file pone.0137829.s002.zip › invert_matrix.hpp]

//invert_matrix.cpp -- by Fredrik Orderud, from http://www.crystalclearsoftware.com/cgi-bin/boost_wiki/wiki.pl?LU_Matrix_Inversion

#ifndef INVERT_MATRIX_HPP
#define INVERT_MATRIX_HPP

 // REMEMBER to update "lu.hpp" header includes from boost-CVS
#include <boost/numeric/ublas/vector.hpp>
#include <boost/numeric/ublas/vector_proxy.hpp>
#include <boost/numeric/ublas/matrix.hpp>
#include <boost/numeric/ublas/triangular.hpp>
#include <boost/numeric/ublas/lu.hpp>
#include <boost/numeric/ublas/io.hpp>

namespace ublas = boost::numeric::ublas;

template<typename T>
bool InvertMatrix(const ublas::matrix<T>& input, ublas::matrix<T>& inverse); 

 namespace ublas = boost::numeric::ublas;

 /* Matrix inversion routine.
    Uses lu_factorize and lu_substitute in uBLAS to invert a matrix */
 template<typename T>
 bool InvertMatrix(const ublas::matrix<T>& input, ublas::matrix<T>& inverse) {
 	using namespace boost::numeric::ublas;
 	typedef permutation_matrix<std::size_t> pmatrix;
 	// create a working copy of the input
 	matrix<T> A(input);
 	// create a permutation matrix for the LU-factorization
 	pmatrix pm(A.size1());

 	// perform LU-factorization
 	int res = lu_factorize(A,pm);
        if( res != 0 ) return false;

 	// create identity matrix of "inverse"
 	inverse.assign(ublas::identity_matrix<T>(A.size1()));

 	// backsubstitute to get the inverse
 	lu_substitute(A, pm, inverse);

 	return true;
 }

#endif //INVERT_MATRIX_HPP
