# Supplementary material for: Indirect Energy Flows in Niche Model Food Webs: Effects of Size and Connectance
Source: PLoS One. 2015 Oct 5;10(10):e0137829. doi: 10.1371/journal.pone.0137829 (PMC4593635; doi:10.1371/journal.pone.0137829)
Supplement: S1 Source Code — (ZIP) [file pone.0137829.s002.zip › matrixcopy.cpp]

//matrixcopy.cpp -- copies a matrix, except for specified rows and columns

#include <boost/numeric/ublas/matrix.hpp>
#include <boost/numeric/ublas/vector.hpp>
#include <boost/numeric/ublas/io.hpp>
#include "storage_adaptors.hpp"

const int S_0 = 6;

int main() {
	using namespace boost::numeric::ublas;
	vector<int> extinct(3);
	int extinctArr[3] = {2, 4, 5};
	extinct = make_vector_from_pointer(3, extinctArr);
	
	int count = 1;
	matrix<int> adj(S_0, S_0);
	for (int i=0; i<S_0; i++) {
		for (int j=0; j<S_0; j++) {
			adj(i,j) = count;
			count++;
		}
	}
	
	int newSize = S_0 - extinct.size();
	matrix<int> adjNew = zero_matrix<int>(newSize, newSize);
	int ptR = 0;
	int ptC = 0;
	int k = 0;
	int l = 0;
	for (int i=0; i<S_0; i++) { //pick row, copy up to extinct(ptC), skip extinct(ptC), go on
		if (extinct[ptR] != i) {  //if species i not extinct
			int j=0;
			l = 0;
			if (i != 0)
				++k;
			ptC = 0;
			while (j < S_0 && ptC < extinct.size()) {
				while (j < extinct[ptC]) {
					adjNew(k,l) = adj(i,j);  //copy row i up to extinct(ptC),
					++j;
					++l;
				}
				j = extinct[ptC] + 1;  //skip over extinct species
				++ptC;  //advance ptC to next extinct species
			}
		}
		else  //if species i extinct
			++ptR;
	}
}
