# Supplementary material for: Indirect Energy Flows in Niche Model Food Webs: Effects of Size and Connectance
Source: PLoS One. 2015 Oct 5;10(10):e0137829. doi: 10.1371/journal.pone.0137829 (PMC4593635; doi:10.1371/journal.pone.0137829)
Supplement: S1 Source Code — (ZIP) [file pone.0137829.s002.zip › rk4.cpp]

//rk4.cpp -- implements fourth-order Runge-Kutta algorithm for Yodzis-Innes model

#include <boost/numeric/ublas/matrix.hpp>
#include <boost/numeric/ublas/vector.hpp>
#include <vector>
//#include <iostream> //for test
//#include "storage_adaptors.hpp" //for test
//#include <boost/numeric/ublas/io.hpp> //for test

//const double max_assim = 8;  //= (f_J*a_J)/a_T : assimilation efficiency normalized by prey metabolic rate
//const double effic = .85;  //(row eats col)
//const double efficBasal = .45;  //set  assimilation of basal (Will.)

using boost::numeric::ublas::matrix;
using boost::numeric::ublas::vector;

void rk4(vector<double> & y, double h, int n, const matrix<int> & A, const vector<double> & trophic, const matrix<double> & metabLoss, const matrix<double> & max_assimMat, const matrix<double> & efficMat, const matrix<double> & ones, const matrix<double> & onesMat);
void rk4(vector<double> & y, double h, int n, const matrix<int> & A, const vector<double> & trophic, const matrix<double> & metabLoss, const matrix<double> & max_assimMat, const matrix<double> & efficMat, const matrix<double> & ones, const matrix<double> & onesMat, std::vector< matrix<double> > & F);
void growth(const vector<double> & Bin, vector<double> & out, const matrix<int> & nicheweb, const vector<double> & trophic, const matrix<double> & metabLoss, const matrix<double> & max_assimMat, const matrix<double> & efficMat, const matrix<double> & ones, const matrix<double> & onesMat);
void growth(const vector<double> & Bin, vector<double> & out, std::vector< matrix<double> > & F, const matrix<int> & nicheweb, const vector<double> & trophic, const matrix<double> & metabLoss, const matrix<double> & max_assimMat, const matrix<double> & efficMat, const matrix<double> & ones, const matrix<double> & onesMat);

void rk4(vector<double> & y, double h, int n, const matrix<int> & A, const vector<double> & trophic, const matrix<double> & metabLoss, const matrix<double> & max_assimMat, const matrix<double> & efficMat, const matrix<double> & ones, const matrix<double> & onesMat) {

	vector<double> k1(n), k2(n), k3(n), k4(n);
	growth(y, k1, A, trophic, metabLoss, max_assimMat, efficMat, ones, onesMat);
	k1 *= h;
	growth(y + 0.5*k1, k2, A, trophic, metabLoss, max_assimMat, efficMat, ones, onesMat);
	k2 *= h;
	growth(y + 0.5*k2, k3, A, trophic, metabLoss, max_assimMat, efficMat, ones, onesMat);
	k3 *= h;
	growth(y + k3, k4, A, trophic, metabLoss, max_assimMat, efficMat, ones, onesMat);
	k4 *= h;
	
	y = y + (k1 + 2*k2 + 2*k3 + k4)/6.0;
	//vector<double> yout(n);
	//yout = y + h*(k1 + 2*k2 + 2*k3 + k4)/6.0;
	//return yout;
}

void rk4(vector<double> & y, double h, int n, const matrix<int> & A, const vector<double> & trophic, const matrix<double> & metabLoss, const matrix<double> & max_assimMat, const matrix<double> & efficMat, const matrix<double> & ones, const matrix<double> & onesMat, std::vector< matrix<double> > & F) {

	vector<double> k1(n), k2(n), k3(n), k4(n); 
	growth(y, k1, F, A, trophic, metabLoss, max_assimMat, efficMat, ones, onesMat);
	k1 *= h;
	growth(y + 0.5*k1, k2, F, A, trophic, metabLoss, max_assimMat, efficMat, ones, onesMat);
	k2 *= h;
	growth(y + 0.5*k2, k3, F, A, trophic, metabLoss, max_assimMat, efficMat, ones, onesMat);
	k3 *= h;
	growth(y + k3, k4, F, A, trophic, metabLoss, max_assimMat, efficMat, ones, onesMat);
	k4 *= h;
	
	y + (k1 + 2*k2 + 2*k3 + k4)/6.0;
	//vector<double> yout(n);
	//yout = y + h*(k1 + 2*k2 + 2*k3 + k4)/6.0;
	//return yout;
}

/* int main() {
	using boost::numeric::ublas::make_vector_from_pointer;
	using boost::numeric::ublas::make_matrix_from_pointer;
	matrix<int> adj(3,3);
	int adjArr[3][3] = {0, 0, 0, 1, 0, 0, 0, 1, 0};
	//int adjArr[3][3] = {0, 1, 0, 0, 0, 1, 0, 0, 0};
	adj = make_matrix_from_pointer(adjArr);
	vector<double> trophic(3);
	double trophArr[3] = {1, 2, 3};
	trophic = make_vector_from_pointer(3, trophArr);
	vector<double> meta(3);
	double metaArr[3] = {0.5, 0.5, 0.5};
	meta = make_vector_from_pointer(3, metaArr);
	vector<double> init(3);
	double initArr[3] = {1, 1, 1};
	init = make_vector_from_pointer(3, initArr);
	matrix<double> ones(1, 3);
	for (int i=0; i<3; i++)
		ones(0, i) = 1;

	matrix<double> onesMat(3, 3);
	for (int i=0; i<3; i++) {
		for (int j=0; j<3; j++)
			onesMat(i,j) = 1;
	}
				
	matrix<double> max_assimMat(3, 3);
	for (int i=0; i<3; i++) {
		for (int j=0; j<3; j++)
			max_assimMat(i,j) = max_assim;
	}

	matrix<double> efficVec(3,1);
	for (int i=0; i<3; i++) {
		if (trophic[i] == 1)
			efficVec(i,0) = efficBasal;
		else
			efficVec(i,0) = effic;
	} 
	matrix<double> efficMat = prod(efficVec, ones);

	matrix<double> metabLoss(3,1);
	for (int i=0; i<3; i++)
		metabLoss(i,0) = meta[i];

	double t = 0.02;
	double h = 0.01;
	vector<double> pops = init;
	for (double i=0; i<t; i=i+h) {
		std::cout << i << ": "; 
		std::cout << pops << std::endl;
		rk4(pops, h, 3, adj, trophic, metabLoss, max_assimMat, efficMat, ones, onesMat);
	}
	std::cout << t << ": "; 
	std::cout << pops << std::endl;
} */
