# Supplementary material for: Indirect Energy Flows in Niche Model Food Webs: Effects of Size and Connectance
Source: PLoS One. 2015 Oct 5;10(10):e0137829. doi: 10.1371/journal.pone.0137829 (PMC4593635; doi:10.1371/journal.pone.0137829)
Supplement: S1 Source Code — (ZIP) [file pone.0137829.s002.zip › trophlev.cpp]

//trophlev.cpp -- Assigns trophic levels to species

#include <boost/numeric/ublas/vector.hpp>
#include <boost/numeric/ublas/matrix.hpp>
#include <vector>
#include <set>
#include "invert_matrix.hpp"
//#include <iostream> //for test
//#include "storage_adaptors.hpp" //for test
//#include <boost/numeric/ublas/io.hpp> //for test
//#include <cstdlib> //for test

const double EPS = std::numeric_limits<double>::epsilon();

using boost::numeric::ublas::matrix;
using boost::numeric::ublas::vector;

vector<double> trophlev(const matrix<int> & A);
double vecProd(std::vector<double> & vec);
bool hasZero(std::vector<int> & vec);

/*int main() {
	using boost::numeric::ublas::make_matrix_from_pointer;
	matrix<int> testMat1(10,10);
	int ar1[10][10] = {0, 0, 1, 0, 0, 0, 0, 0, 0, 0, 1, 0, 0, 0, 0, 0, 0, 0, 0, 0, 0, 0, 0, 0, 0, 0, 0, 0, 0, 0, 0, 1, 0, 0, 0, 0, 0, 0, 0, 0, 0, 0, 0, 1, 0, 0, 0, 1, 0, 0, 0, 1, 1, 0, 1, 0, 0, 1, 0, 0, 0, 0, 0, 0, 1, 0, 0, 0, 1, 1, 0, 0, 0, 0, 0, 0, 1, 0, 1, 1, 0, 1, 1, 1, 1, 1, 0, 0, 1, 1, 0, 0, 0, 0, 1, 1, 1, 1, 1, 1};
	testMat1 = make_matrix_from_pointer(ar1);
	vector<double> test(10);
	test = trophlev(testMat1);
	std::cout << test << std::endl;
	return 0;
} */

vector<double> trophlev(const matrix<int> & A) {
	using namespace boost::numeric::ublas;
	using std::cout;
	using std::endl;
	matrix<int> adj = A;
	int n = adj.size1();
	//Eliminate self-loops
	for (int i=0; i<n; i++)
		adj(i,i) = 0;

	//Compute shortest path to basal species for each species.
	//Assign level 1 to basal species
	//Note: j->i orientation; basal species has row of zeros
	std::vector<int> T1(n);  
	for (int i=0; i<n; i++)  //initialize vector of trophic levels
		T1[i] = 0;
	std::vector<int> prey(n);
	for (int i=0; i<n; i++)
		prey[i] = 0;
	for (int i=0; i<n; i++) {
		for (int j=0; j<n; j++) //Add up prey items of each species
			prey[i] += adj(i,j);
	}
	
	std::vector<int> basalsp;
	for (int i=0; i<n; i++) {
		if (prey[i] == 0) {
			basalsp.push_back(i);  //Create vector of basal species
			T1[i] = 1;  //Assign trophic level 1 to basal species
		}
	}
	//cout << "test 1\n";

	//Assign other trophic levels using power algorithm
	matrix<long> adjpow = adj;
	int j = 1;
	while (hasZero(T1)) {
		//cout << "j = " << j << endl;
		if (j > n+1) {  //pathological cycle case
			vector<double> err(0);
			return err;
		}	
		//cout << "test 2\n";
		std::set<int> r; //Use set instead of vector because it's sorted and eliminates duplicates
		if (j > 1)
			adjpow = prod(adjpow, adj);
		for (int i=0; i<n; i++)
			adjpow(i,i) = 0; //Zero out the diagonal, just in case.
		//Which rows of adjpow have a nonzero element in at least one basalsp column?
		for (int i=0; i<n; i++) {  //i is row
			for (int k=0; k<basalsp.size(); k++) {  //k is column
				if (adjpow(i, basalsp[k]) != 0) 
					r.insert(i);
			}
		}
		//cout << "test 3\n";
		//Assign trophic level j+1 to appropriate species.
		std::vector<int> row(r.begin(), r.end());
		if (row.size()>0) {
			for (int k=0; k<row.size(); k++) { 
				if (T1[row[k]] == 0)
					T1[row[k]] = j+1;
			}
		}
		//cout << "test 4\n";
		j++; //increment j
	}
	
	//Compute path-based trophic levels. (Levine 1980)
	//Create unweighted Q matrix.
	matrix<double> Q = boost::numeric::ublas::zero_matrix<double> (n);
	for (int i=0; i<n; i++) {
	   for (int j=0; j<n; j++) {
	       if (prey[i] != 0)
	       	Q(i,j) = static_cast<double>( adj(i,j) )/static_cast<double>(prey[i]); 
	   }
	}
	//cout << "test 5\n";
	
	//Calculate trophic levels as T2=(I-Q)^-1 * 1
	matrix<double> IQ = boost::numeric::ublas::identity_matrix<double>(n) - Q;
	matrix<double> IQinv(n,n);
	//cout << "test 6\n";
	InvertMatrix(IQ, IQinv);
	//cout << "test 7\n";
	vector<double> ones(n);
	for (int i=0; i<n; i++)
		ones[i] = 1;
	vector<double> T2(n);
	T2 = prod(IQinv, ones);

	//Average T1 and T2
	vector<double> T(n);
	for (int i=0; i<n; i++)
		T[i] = (T1[i] + T2[i])/2.0;
	
	return T;
}

double vecProd(std::vector<double> & vec) {
	double total = 1;
	int n = vec.size();
	for (int i=0; i<n; i++)
		total *= vec[i];
	return total;
}
