# Supplementary material for: Indirect Energy Flows in Niche Model Food Webs: Effects of Size and Connectance
Source: PLoS One. 2015 Oct 5;10(10):e0137829. doi: 10.1371/journal.pone.0137829 (PMC4593635; doi:10.1371/journal.pone.0137829)
Supplement: S1 Source Code — (ZIP) [file pone.0137829.s002.zip › unitvec.cpp]

//unitvec.cpp -- Tests Boost unit vector

#include <boost/numeric/ublas/vector.hpp>
#include <boost/numeric/ublas/io.hpp>

int main () {
    using namespace boost::numeric::ublas;
    for (int i = 0; i < 3; ++ i) {
        unit_vector<double> v (3, i);
        std::cout << v << std::endl;
    }
}
