# Supplementary material for: Indirect Energy Flows in Niche Model Food Webs: Effects of Size and Connectance
Source: PLoS One. 2015 Oct 5;10(10):e0137829. doi: 10.1371/journal.pone.0137829 (PMC4593635; doi:10.1371/journal.pone.0137829)
Supplement: S1 Source Code — (ZIP) [file pone.0137829.s002.zip › webgen.cpp]

//webgen.cpp -- Generates niche model food web
//based on Matlab code by Rosalyn Rael
//indsort() and indcreate() functions by Jane Shevtsov

/* Input: number of species, connectance
Output: adjacency matrix 
A(i,j) = 1 if i eats j.(row eats column, energy flows from column to row) */

#include <boost/numeric/ublas/vector.hpp>
#include <boost/numeric/ublas/matrix.hpp>
#include <boost/random/mersenne_twister.hpp>
#include <boost/random/uniform_real.hpp>
#include <boost/random/variate_generator.hpp>
#include <boost/math/distributions/beta.hpp>
#include <ctime>
#include <vector>
#include <algorithm>
#include <iostream>
//#include <boost/numeric/ublas/io.hpp> //for test

using boost::numeric::ublas::matrix;
using boost::numeric::ublas::vector;
using boost::variate_generator;
using boost::mt19937;
using boost::uniform_real;

bool components(const matrix<int> A);

template <typename T>
vector<T> indsort(const std::vector<int> & indVec, std::vector<T> & input);

template <typename T>
std::vector<int> indcreate(const std::vector<T> & input);

matrix<int> webgen(int num_species, double connectance, variate_generator< mt19937 &, uniform_real<> > & gen);
bool hasZero(std::vector<int> & vec);

/* int main() {
	matrix<int> testWeb = webgen(10, 0.4);
	std::cout << testWeb << std::endl;
} */

matrix<int> webgen(int num_species, double connectance, variate_generator< mt19937 &, uniform_real<> > & gen) {
	using std::sort;
	using std::cout;
	using std::endl;
	
	//initialize random number generator
	/*mt19937 rnd(static_cast<unsigned>( std::time(0) ));
	uniform_real<> u(0,1);
	variate_generator< mt19937 &, uniform_real<> > gen(rnd, u);*/
	//std::cout << "test A\n";
	matrix<int> web_mx = boost::numeric::ublas::zero_matrix<int>(num_species, num_species);
	
	bool oneComp = false; 
	while (oneComp == false) {
		//assign niche values from a uniform distribution
		std::vector<double> nichevec(num_species);
		for (int i=0; i<num_species; i++)
			nichevec[i] = gen();
		/*cout << "nichevec: ";
		for (int i=0; i<num_species; i++)
			cout << nichevec[i] << " ";
		cout << endl;*/
		
		//parameters for beta distribution:
		double a = 1;
		double b = (1-2*connectance)/(2*connectance);
		boost::math::beta_distribution<double> nichedist(a,b); //initialize beta distribution
		std::vector<double> rbeta(num_species);
		std::vector<double> r(num_species);
		//designate range size for each species
		for (int i=0; i<num_species; i++) {
			double urand = gen(); //from uniform distribution 
			//assign range size to each species from beta distribution
			rbeta[i] = boost::math::quantile(nichedist, urand);
			r[i] = rbeta[i] * nichevec[i];
		}
		/*cout << "r: ";
		for (int i=0; i<num_species; i++)
			cout << r[i] << " ";
		cout << endl;*/
	
		//set center of range, uniformly distributed in [r_i/2,n_i];
		std::vector<double> c(num_species);
		for (int i=0; i<num_species; i++) {
			double rand = gen();
			if (1 - r[i]/2 < rand*(nichevec[i] - r[i]/2) + r[i]/2)
				c[i] = 1 - r[i]/2;
			else
				c[i] = rand*(nichevec[i] - r[i]/2) + r[i]/2;
		}
		/*cout << "c: ";
		for (int i=0; i<num_species; i++)
			cout << c[i] << " ";
		cout << endl;*/

		//sort vectors
		std::vector<int> Indx = indcreate(nichevec); //Create index vector for sorting
		vector<double> nichevec_new(num_species); 
		partial_sort_copy(nichevec.begin(), nichevec.end(), nichevec_new.begin(), nichevec_new.end());
		vector<double> r_new = indsort(Indx, r);
		vector<double> c_new = indsort(Indx, c);
		r_new[0] = 0;

		//Use center and range size to assign ranges to each species
		vector<double> preymins = c_new - r_new/2;
		vector<double> preymaxs = c_new + r_new/2;

		matrix<double> n_mx(num_species, num_species); //Matrix in which each column is nichevec_new
		for (int i=0; i<num_species; i++) {
			for (int j=0; j<num_species; j++) {
				n_mx(i,j) = nichevec_new[i];
			}
		}
	
		matrix<double> preymins_mx(num_species, num_species); //Each row is preymins
		for (int i=0; i<num_species; i++) {
			for (int j=0; j<num_species; j++)
				preymins_mx(i,j) = preymins[j];
		}
	
		matrix<double> preymaxs_mx(num_species, num_species); //Each row is preymaxs
		for (int i=0; i<num_species; i++) {
			for (int j=0; j<num_species; j++)
				preymaxs_mx(i,j) = preymaxs[j];
		}
	
		//create web adjacency matrix
		for (int i=0; i<num_species; i++) {
			for (int j=0; j<num_species; j++) {
				if ( (n_mx(i,j) >= preymins_mx(i,j)) && (n_mx(i,j) <= preymaxs_mx(i,j)) ) 
					web_mx(i,j) = 1;
				else
					web_mx(i,j) = 0;
			}
 		}
	
		web_mx = trans(web_mx);
		//cout << web_mx << endl;

		//create test matrix with zeros on the diagonal
		matrix<int> web_test = web_mx;
		for (int i=0; i<num_species; i++)
			web_test(i,i) = 0;
				
		//check for disconnected species
		int sum = 0;  
		for (int i=0; i<num_species; i++) {  //pick species i 
			for (int j=0; j<num_species; j++)
				sum += web_test(i,j);
			if (sum == 0) {  //no inflows
				int j=i;  //pick column i and look for outflows
				sum = 0;
				for (int k=0; k<num_species; k++)
					sum += web_test(k,j);
				if (sum == 0)
					break;  //disconnected species found
			}
		}
		if (sum == 0)
			continue;
		
		//test for presence of basal species
		std::vector<int> prey(num_species);
		for (int i=0; i<num_species; i++)
			prey[i] = 0;
		for (int i=0; i<num_species; i++) {
			for (int j=0; j<num_species; j++) //Add up prey items of each species
				prey[i] += web_test(i,j);
		}
		if (hasZero(prey) == false) 
			continue;
		
		//test for presence of single component
		oneComp = components(web_test);
	}
	
	return web_mx;
}

//Puts elements of a vector into correspondence with elements of an index vector. Outputs Boost uBLAS vector.
template <typename T>
vector<T> indsort(const std::vector<int> & indVec, std::vector<T> & input) {
	int n = input.size();
	vector<T> output(n);
	for (int i=0; i<n; i++) {
		int j = indVec[i];
		output[i] = input[j];
	}
	return output;
}

//Creates index vector
template <typename T>
std::vector<int> indcreate(const std::vector<T> & input) {
	int n = input.size();
	std::vector<int> output(n);
	std::vector<T> inCopy(n);
	std::copy(input.begin(), input.end(), inCopy.begin());
	int minDist;
	int max = *std::max_element(input.begin(), input.end());
	for (int i=0; i<n; i++) {
		minDist = std::min_element(inCopy.begin(), inCopy.end()) - inCopy.begin();
		output[i] = minDist;
		inCopy[minDist] = max + 1;		
	}
	return output;
}

bool hasZero(std::vector<int> & vec) {
	int n = vec.size();
	for (int i=0; i<n; i++) {
		if (vec[i] == 0)
			return true;	
	}
	return false;
}
