# Supplementary material for: Indirect Energy Flows in Niche Model Food Webs: Effects of Size and Connectance
Source: PLoS One. 2015 Oct 5;10(10):e0137829. doi: 10.1371/journal.pone.0137829 (PMC4593635; doi:10.1371/journal.pone.0137829)
Supplement: S1 Source Code — (ZIP) [file pone.0137829.s002.zip › batch.cpp]

//batch.cpp -- main program for batch runs

#include <algorithm>
#include <boost/numeric/ublas/matrix.hpp>
#include <boost/numeric/ublas/vector.hpp>
#include <boost/numeric/ublas/io.hpp>
#include <boost/numeric/ublas/operation.hpp>
#include <boost/random/mersenne_twister.hpp>
#include <boost/random/uniform_real.hpp>
#include <boost/random/variate_generator.hpp>
#include <cmath>
#include <cstdlib>
#include <ctime>
#include <fstream>
#include <limits>
#include <math.h>
#include <numeric>
#include <sstream>
#include <stdexcept>
#include <string>
#include <vector>

using boost::numeric::ublas::matrix;
using boost::numeric::ublas::vector;
using boost::variate_generator;
using boost::mt19937;
using boost::uniform_real;

const int Runs = 250;
const int windowSize = 20;
const int Time = 1000;
const int Iter = Time-windowSize;
const double h = 0.01;
const double EPS = std::numeric_limits<double>::epsilon();
const double minExp = std::numeric_limits<double>::min_exponent10;

//Metabolic scaling constants
const double a_r = 1;
const double a_x= 0.314;
const double a_y = 8*a_x;  //note 8 is the y_ij
const double metBasal = .138; //metabolic rate for producers

//Dynamic parameters
const double max_assim = 8;  //= (f_J*a_J)/a_T : assimilation efficiency normalized by prey metabolic rate
const double effic = .85;  //(row eats col)
const double efficBasal = .45;  //set  assimilation of basal (Will.)

//int maintest(unsigned seed1, unsigned seed2);
double median(std::vector<double> vals);
matrix<int> matcpy(const matrix<int> & adj, const int S_0, const std::vector<int> & extinct);
void vecCSV(std::ofstream & os, const vector<double> & v);
matrix<int> webgen(int num_species, double connectance, variate_generator< mt19937 &, uniform_real<> > & gen);
bool components(const matrix<int> A);
vector<double> trophlev(const matrix<int> & A);
void rk4(vector<double> & y, double h, int n, const matrix<int> & A, const vector<double> & trophic, const matrix<double> & metabLoss, const matrix<double> & max_assimMat, const matrix<double> & efficMat, const matrix<double> & ones, const matrix<double> & onesMat);
void rk4(vector<double> & y, double h, int n, const matrix<int> & A, const vector<double> & trophic, const matrix<double> & metabLoss, const matrix<double> & max_assimMat, const matrix<double> & efficMat, const matrix<double> & ones, const matrix<double> & onesMat, std::vector< matrix<double> > & F);
void dea(const matrix<double>[], int, int, matrix<double>[]);
matrix<double> indflow(const matrix<double> & Ndea, const matrix<double> & Gdea);

/*int main() {
	for (unsigned seed1=2; seed1<200; seed1++) {
		for (unsigned seed2=1; seed2<20; seed2++) {
			maintest(seed1, seed2);
			std::cout << seed1 << ", " << seed2 << " ok\n";
		}
	}
}*/

int main() {
	using std::string;
	using std::ostringstream;
	using std::ofstream;
	using std::pow;
	using std::log10;
	using std::exit;
	using boost::numeric::ublas::zero_vector;
	using boost::numeric::ublas::zero_matrix;
	using boost::numeric::ublas::axpy_prod;
	using std::cout;
	using std::endl;
	using std::isnan;
	using std::isinf;
	
	//int S_0 = 17;
	//int con = 10;
	for (int S_0 = 18; S_0 <= 50; S_0++) {
		//random number generator
		mt19937 rnd(static_cast<unsigned>( std::time(0) ));
		uniform_real<> u(0,1);
		variate_generator< mt19937 &, uniform_real<> > gen(rnd, u);

		for (int con = 10; con < 50; con += 2) {
			//create files for max, min, mean, median
			ostringstream outstr1, outstr2, outstr3, outstr4;
			string name;
			outstr1 << "max" << S_0 << "con" << con << ".txt";
			name = outstr1.str();
			ofstream fout1(name.c_str());
			if (!fout1.is_open()) {
				cout << "Can't open " << name << " file for output.\n";
				exit(EXIT_FAILURE);
			}
			outstr2 << "min" << S_0 << "con" << con << ".txt";
			name = outstr2.str();
			ofstream fout2(name.c_str());
			if (!fout2.is_open()) {
				cout << "Can't open " << name << " file for output.\n";
				exit(EXIT_FAILURE);
			}
			outstr3 << "mean" << S_0 << "con" << con << ".txt";
			name = outstr3.str();
			ofstream fout3(name.c_str());
			if (!fout3.is_open()) {
				cout << "Can't open " << name << " file for output.\n";
				exit(EXIT_FAILURE);
			}
			outstr4 << "median" << S_0 << "con" << con << ".txt";
			name = outstr4.str();
			ofstream fout4(name.c_str());
			if (!fout4.is_open()) {
				cout << "Can't open " << name << " file for output.\n";
				exit(EXIT_FAILURE);
			}
			
			//Arrays of vectors for summary statistics
			vector<double> max[Runs];
			vector<double> min[Runs]; 
			vector<double> mean[Runs]; 
			vector<double> med[Runs];
				
			matrix<int> adj;
			
			for (int l=0; l<Runs; l++) {
				max[l] = zero_vector<double>(Iter);
				min[l] = zero_vector<double>(Iter);
				mean[l] = zero_vector<double>(Iter);
				med[l] = zero_vector<double>(Iter);
			
				//get random web (j->i orientation)
				vector<double> trophic;
				bool matErr = true;
				while (matErr == true) {  //while loop allows a new adj matrix to be generated in pathological cases
					matErr = false;
					adj = webgen(S_0, con/100.0, gen);
				
					//assign trophic levels to species
					trophic = trophlev(adj);
					if (trophic.size() == 0) //trophlev returns length 0 vector if unsuccessful
						matErr = true;
				}


				//Set parameters 
				//body mass and metabolic rates
				vector<double> bodyMass(S_0);
				for (int i=0; i<S_0; i++)
					bodyMass[i] = pow(10.0, trophic[i]-1);
				vector<double> meta(S_0);
				for (int i=0; i<S_0; i++) {
					if (trophic[i] == 1)
						meta[i] = metBasal;
					else
						meta[i] = pow((a_x/a_r)*(1/bodyMass[i]), 0.25);  //metabolic rate for invertebrates
				}
				
    			//Create vector of ones for future computation
				matrix<double> ones(1, S_0);
					for (int i=0; i<S_0; i++)
						ones(0, i) = 1;

                //Create matrix of ones for future computation
				matrix<double> onesMat(S_0, S_0);
				for (int i=0; i<S_0; i++) {
					for (int j=0; j<S_0; j++)
						onesMat(i,j) = 1;
				}

                //Create matrix of max assimilation rates
				matrix<double> max_assimMat(S_0, S_0);
				for (int i=0; i<S_0; i++) {
					for (int j=0; j<S_0; j++)
						max_assimMat(i,j) = max_assim;
				}

				//Create matrix of assimilation efficiencies
				matrix<double> efficVec(S_0,1);
				for (int i=0; i<S_0; i++) {
					if (trophic[i] == 1)
						efficVec(i,0) = efficBasal;
					else
						efficVec(i,0) = effic;
					} 
				matrix<double> efficMat(S_0, S_0);
				axpy_prod(efficVec, ones, efficMat, true);
		
				//create matrix of metabolic losses
				matrix<double> metabLoss(S_0,1);
				for (int i=0; i<S_0; i++)
					metabLoss(i,0) = meta[i];
			
				matrix<double> iffarray[Iter];
				int check = 0;
				int tries = 0;
				//this loop only exists so that exceptions can cause new initial values to be drawn
				while (check == 0) {  
					++tries;
					vector<double> Binit(S_0);
					for (int i=0; i<S_0; i++)
				
					//run for Time steps (parameters set automatically) without saving flow matrices
					vector<double> B = Binit;
					try {
						for (double i=0; i<=Time; i += h) {
							rk4(B, h, S_0, adj, trophic, metabLoss, max_assimMat, efficMat, ones, onesMat);
							for (int j=0; j<B.size(); j++) {
								if (isnan(B[j]) || isinf(B[j]))
									throw std::runtime_error("probable underflow");
							}
						}
					}
					catch (std::underflow_error & ue) {
						if (tries < 50) {
							cout << ue.what() << std::endl;
							cout << "tries: " << tries << std::endl;
							check = 0;  //make loop run again, with different initial values
							continue;
						}
						else {
							cout << "First run\n";
							cout << ue.what() << endl;
							cout << "Too many attempts\n";
							cout << "tries = " << tries << endl;
							cout << "S_0 = " << S_0 << ", con = " << con << ", l = " << l << endl;
							exit(EXIT_FAILURE);
						}
					}

					//Remove extinct species from results vector and web
					int species = 0;
					std::vector<int> extinct;
					for (int i=0; i<S_0; i++) {
						if (B[i] > EPS)
							species++;
						else
							extinct.push_back(i);			
					}
					if (species == 0) {
						check = 0;
						continue;
					}

					vector<double> Bnew(species);
					vector<double> trophNew(species);
					vector<double> metaNew(species);
					int j = 0;
					for (int i=0; i<S_0; i++) {
						if (B[i] > EPS) {
							Bnew[j] = B[i];
							trophNew[j] = trophic[i];
							metaNew[j] = meta[i];
							j++;
						}
					}
					trophic = trophNew;
					meta = metaNew; 
					
					if (species < S_0) {
						matrix<int> adjNew = matcpy(adj, S_0, extinct);
						adj = adjNew;
					}
					
					//save adjacency matrix to file
					ostringstream outstrA;
					outstrA << "Asize" << S_0 << "con" << con << "-" << l+1 << ".txt";
					string nameA = outstrA.str();
					ofstream foutA(nameA.c_str());
					foutA << adj;
					foutA.close();
					outstrA.str("");
					
					
					//Create vector of ones for future computation
					matrix<double> ones(1, species);
					for (int i=0; i<species; i++)
						ones(0, i) = 1;
                    
                    //Create matrix of ones for future computation
					matrix<double> onesMat(species, species);
					for (int i=0; i<species; i++) {
						for (int j=0; j<species; j++)
							onesMat(i,j) = 1;
					}
                    
                    //Create matrix of max assimilation rates
					matrix<double> max_assimMat(species, species);
					for (int i=0; i<species; i++) {
						for (int j=0; j<species; j++)
							max_assimMat(i,j) = max_assim;
					}
					
					//Create matrix of assimilation efficiencies
					matrix<double> efficVec(species,1);
					for (int i=0; i<species; i++) {
						if (trophic[i] == 1)
							efficVec(i,0) = efficBasal;
						else
							efficVec(i,0) = effic;
					} 
					matrix<double> efficMat(species, species);
					axpy_prod(efficVec, ones, efficMat, true);
		
					//create matrix of metabolic losses
					matrix<double> metabLoss(species,1);
					for (int i=0; i<species; i++)
						metabLoss(i,0) = meta[i];
										
					//save results vector to file
					ostringstream outstrB;
					outstrB << "Bsize" << S_0 << "con" << con << "-" << l+1 << ".txt";
					string nameB = outstrB.str();
					ofstream foutB(nameB.c_str());
					foutB << Bnew;
					foutB.close();
					outstrB.str("");
					
					//set results vector as new initial value
					B = Bnew;
					
					//allocate Farr;
					std::vector< matrix<double> > Farr;
				
					//run Time more steps, with the same parameters as before, computing array of flow matrices
					try {
						int count = 0;
						for (double i=0; i<=Time; i += h) {
							if (count % static_cast<int>(1/h) == 0) {  //compute F for integer times
								rk4(B, h, species, adj, trophic, metabLoss, max_assimMat, efficMat, ones, onesMat, Farr);
								for (int j=0; j<B.size(); j++) {
									if (isnan(B[j]) || isinf(B[j]))
										throw std::runtime_error("probable underflow");
								}
							}
							else {
								rk4(B, h, species, adj, trophic, metabLoss, max_assimMat, efficMat, ones, onesMat);
								for (int j=0; j<B.size(); j++) {
									if (isnan(B[j]) || isinf(B[j]))
										throw std::runtime_error("probable underflow");
								}
							}
							count++;
						}
					}
					catch (std::underflow_error & ue) {
						if (tries < 50) {
							cout << ue.what() << std::endl;
							cout << "tries: " << tries << std::endl;
							check = 0;  //make loop run again, with different initial values
							continue;
						}
						else {
							cout << "Second run\n";
							cout << ue.what() << endl;
							cout << "Too many attempts\n";
							cout << "tries = " << tries << endl;
							cout << "S_0 = " << S_0 << ", con = " << con << ", l = " << l << endl;
							exit(EXIT_FAILURE);
						}
					}
					
					//allocate Garr and compute array of G matrices (G = F/T)
					matrix<double> Garr[Time];
					int sp = adj.size1();
					try {
						for (int t=0; t<Time; t++) {
							vector<double> T(sp);  //vector of throughflows
							for (int i=0; i<sp; i++)
								T[i] = -1*Farr[t](i,i);  //because F has negative Tout on diagonal
							Garr[t] = zero_matrix<double>(sp, sp);
							for (int j=0; j<sp; j++) {
								for (int i=0; i<sp; i++) {
									if (Farr[t](i,j) > 0 && log10( Farr[t](i,j) ) - log10(T[j]) < minExp)
										throw std::underflow_error("constructing G array");
									Garr[t](i,j) = Farr[t](i,j)/T[j];
								}
							}
							for (int i=0; i<sp; i++)
								Garr[t](i,i) = 0;  //zero out the diagonal of G
						}
					}
					catch (std::underflow_error & ue) {
						if (tries < 50) {
							cout << ue.what() << std::endl;
							cout << "S_0 = " << S_0 << ", con = " << con << ", l = " << l << std::endl;
							check = 0;  //make loop run again, with different initial values
							continue;
						}
						else {
							cout << ue.what() << std::endl;
							cout << "Too many attempts\n";
							cout << "tries = " << tries << endl;
							cout << "S_0 = " << S_0 << ", con = " << con << ", l = " << l << std::endl;
							exit(EXIT_FAILURE);
						}
					}
					
					//allocate Narr and perform DEA
					matrix<double> Narr[Iter];
					dea(Garr, windowSize, Time, Narr);
					
					//save N matrices to file
					ostringstream outstrN;
					outstrN << "Nsize" << S_0 << "con" << con << "-" << l+1 << ".txt";
					string nameN = outstrN.str();
					ofstream foutN(nameN.c_str());
					for (int i=0; i<Iter; i++) 
						foutN << Narr[i] << std::endl;
					foutN.close();
					outstrN.str("");

					//compute indirect flow fraction array
					for (int i=0; i < Iter; i++)
						iffarray[i] = indflow(Narr[i], Garr[i]);
					
					check = 1;
				}
				
				//compute summary statistics
				int matSize = adj.size1() * adj.size1();
				std::vector<double> iffVec[Iter];  //convert each matrix in iffarray to vector
				for (int t=0; t<Iter; t++) {
					for (int i=0; i<adj.size1(); i++) {
						for (int j=0; j<adj.size1(); j++)
							iffVec[t].push_back(iffarray[t](i,j));
					}
				}

				for (int t=0; t<Iter; t++) {
					max[l](t) = *( std::max_element(iffVec[t].begin(), iffVec[t].end()) );
					min[l](t) = *( std::min_element(iffVec[t].begin(), iffVec[t].end()) );
					double sum = std::accumulate(iffVec[t].begin(), iffVec[t].end(), 0);
					mean[l](t) = sum/matSize;
					med[l](t) = median(iffVec[t]);
				}
				//append summary stats to files
				vecCSV(fout1, max[l]);
				vecCSV(fout2, min[l]);
				vecCSV(fout3, mean[l]);
				vecCSV(fout4, med[l]);
			}
			fout1.close();
			fout2.close();
			fout3.close();
			fout4.close();
		} 
	}
	return 0;
}


//Output uBLAS vector
void vecCSV(std::ofstream & os, const vector<double> & v) {
	int size = v.size();
	for (int i = 0; i < size; i++)
		os << v(i) << ',';
	os << std::endl;
}


//Compute median of dataset
double median(std::vector<double> vals) {
	int n = vals.size();
	std::sort(vals.begin(), vals.end());
	if (n%2 == 1)
		return vals[n/2];
	else
		return (vals[(n/2)-1] + vals[n/2])/2;
}


//Copy food web matrix, omitting extinct species
matrix<int> matcpy(const matrix<int> & adj, const int S_0, const std::vector<int> & extinct) {
	using namespace boost::numeric::ublas;
	int newSize = S_0 - extinct.size();
	matrix<int> adjNew = zero_matrix<int>(newSize, newSize);
	int ptR = 0;
	int ptC = 0;
	int k = 0;
	int l = 0;
	for (int i=0; i<S_0; i++) { //pick row, copy up to extinct(ptC), skip extinct(ptC), go on
		if (extinct[ptR] != i) {  //if species i not extinct
			int j=0;
			l = 0;
			if (i != 0)
				++k;
			ptC = 0;
			while (j < S_0 && ptC < extinct.size()) {
				while (j < extinct[ptC]) {
					adjNew(k,l) = adj(i,j);  //copy row i up to extinct(ptC),
					++j;
					++l;
				}
				j = extinct[ptC] + 1;  //skip over extinct species
				++ptC;  //advance ptC to next extinct species
			}
		}
		else  //if species i extinct
			++ptR;
	}
	return adjNew;
}
